# Supplementary material for: Novel Pyrrole Derivatives as Multi-Target Agents for the Treatment of Alzheimer’s Disease: Microwave-Assisted Synthesis, In Silico Studies and Biological Evaluation
Source: Pharmaceuticals (Basel). 2024 Sep 4;17(9):1171. doi: 10.3390/ph17091171 (PMC11435393; doi:10.3390/ph17091171)
Supplement: Supplementary file 1 [file pharmaceuticals-17-01171-s001.zip]

Archive with 1 entries (1 files):
- pharmaceuticals-3089735-supplementary.pdf
